# Supplementary material for: Expression of Concern: Novel Split-Luciferase-Based Genetically Encoded Biosensors for Noninvasive Visualization of Rho GTPases
Source: PLoS One. 2023 Jun 23;18(6):e0287871. doi: 10.1371/journal.pone.0287871 (PMC10289462; doi:10.1371/journal.pone.0287871)
Supplement: S1 File — (ZIP) [file pone.0287871.s001.zip]

Archive with 15 entries (12 files):
- S1 File Underlying data Figure 4B/Figure 4B-CDC42/
- S1 File Underlying data Figure 4B/Figure 4B-CDC42/2xbxf.tif
- S1 File Underlying data Figure 4B/Figure 4B-CDC42/40 22.tif
- S1 File Underlying data Figure 4B/Figure 4B-CDC42/cdc.tif
- S1 File Underlying data Figure 4B/Figure 4B-CDC42/sdgjgf.tif
- S1 File Underlying data Figure 4B/Figure 4B-RacI/
- S1 File Underlying data Figure 4B/Figure 4B-RacI/21.tif
- S1 File Underlying data Figure 4B/Figure 4B-RacI/23.tif
- S1 File Underlying data Figure 4B/Figure 4B-RacI/2dshgfdj.tif
- S1 File Underlying data Figure 4B/Figure 4B-RacI/40 22.tif
- S1 File Underlying data Figure 4B/Figure 4B-RhoA/
- S1 File Underlying data Figure 4B/Figure 4B-RhoA/1tewy.tif
- S1 File Underlying data Figure 4B/Figure 4B-RhoA/2.tif
- S1 File Underlying data Figure 4B/Figure 4B-RhoA/2shgg.tif
- S1 File Underlying data Figure 4B/Figure 4B-RhoA/tubulinsdh.tif
