# Supplementary material for: Expression of Concern: Novel Split-Luciferase-Based Genetically Encoded Biosensors for Noninvasive Visualization of Rho GTPases
Source: PLoS One. 2023 Jun 23;18(6):e0287871. doi: 10.1371/journal.pone.0287871 (PMC10289462; doi:10.1371/journal.pone.0287871)
Supplement: S3 File — (ZIP) [file pone.0287871.s003.zip]

Archive with 2 entries (2 files):
- S3 File - comparison underlying data and corrected panels/All correct and updated panels for Fig4B.pptx
- S3 File - comparison underlying data and corrected panels/All correct and updated panels for Fig6A.pptx
